# Supplementary material for: A Comparative Analysis of the Morphology and Evolution of Permanent Sperm Depletion in Spiders
Source: PLoS One. 2011 Jan 11;6(1):e16014. doi: 10.1371/journal.pone.0016014 (PMC3019211; doi:10.1371/journal.pone.0016014)
Supplement: Dataset S1 — Matrix and phylogenies used for the analyses. (TXT) [file pone.0016014.s002.txt]

#NEXUS
[written Thu Aug 05 14:00:28 CEST 2010 by Mesquite  version 2.72 (build 528) at Peters-Dose/141.53.254.147]

BEGIN TAXA;
	TITLE Untitled_Taxa;
	DIMENSIONS NTAX=157;
	TAXLABELS
		Dictyna Uloborus Deinopis Meta Leucauge Glenognatha Tetragnatha Theridiosoma Epeirotypus Linyphia Pimoa Chorizopes Gasteracantha Aetrocantha Togacantha Gastroxya Augusta Isoxya Austracantha Macracantha Aspidolasius Caerostris Hypognatha Arkys Archemorus Encyosaccus Xylethrus Chaetacis Micrathena Mastophora Cyrtarachne Pasilobus Arachnura Witica Mecynogea Cyrtophora Neogea Argiope Gea Scoloderus Acanthepeira Anepsion Dolophones Hypsosinga Zygiella Kaira Metepeira Singa Larinia Neoscona Mangora Cercidia Pronous Aculepeira Araneus Bertrana Alpaida Enacrosoma Wixia Acacesia Metazygia Eustala Cyclosa Nuctenea Colphepeira Araniella Eriophora Verrucosa Dipoena_ Emertonella_funebris Trigonobothrys_mustelinus Latrodectus_mactans Latrodectus_hasselti Crustulina_ Steatoda_bipunctata Spintharus_flavidus Thwaitesia_sp. Episinus_angulatus Enoplognatha_ Selkirkiella_sp. Kochiura_aulica Anelosimus_eximius Chrysso_sp. Tidarren_sisyphoides Nesticodes_rufipes Achaearanea_tepidariorum Cerocida_strigosa Phoroncidia_sp. Stemmops_cf._servus Robertus_neglectus Pholcomma_hirsutum Faiditus_chickeringi Argyrodes_argyrodes Neospintharus_trigonus Rhomphaea_metaltissima Ariamnes_cf._attenuatus Theridula_opulenta Ameridion_sp. Thymoites_unimaculatum Helvibis_cf._longicaudatus Theridion_grallator Rugathodes_sexpunctatus Theridion__varians Theridion_frondeum Theridion_longipedatum Styposis_selis Chrosiothes_cf._jocosus Keijia_mneon Neottiura_bimaculata Gertschanapis Anapis Patu? Patu Mysmena Maymena Isicabu Tekella Synotaxus Chileotaxus Meringa Pahora Nesticus Cliteatra_thisbe Cliteatra_episinoides Cliteatra_perroti Cliteatra_irenae Cliteatra_clathrata Cliteatra_simoni Herennia_papuana Herennia_multipuncta Herennia_etruscilla Herennia_deelemanae Herennia_gagamba Herennia_tone Herennia_agnarssoni Nephileng_cruentata Nephilengys_borbonica Nephilengys_malabarensis Nephilengys_papuana Nephila_fenestrata Nephila_clavata Nephila_clavipes Nephila_sexpunctata Nephila_plumipes Nephila_edulis Nephila_senegalensis Nephila_antipodiana Nephila_sumptuosa Nephila_constricta Nephila_pilipes Nephila_turneri Nephila_nsp Nephila_inaurata Nephila_ardentipes Singafrotypa_okavango Singafrotypa_acanthopus Echinotheridion_otlum 
	;

END;


BEGIN CHARACTERS;
	TITLE  Untitled_Character_Matrix;
	DIMENSIONS  NCHAR=6;
	FORMAT DATATYPE = STANDARD GAP = - MISSING = ? SYMBOLS = "  0 1";
	CHARSTATELABELS 
		1 SSD, 2 accumulation_observed, 3 mutilation, 4 sacrifice_observed, 5 monogamy, 6 spermatogenesis /  ongoing_in_adulthood terminated_before_final_molt ; 
	MATRIX
	Dictyna                     000000
	Uloborus                    000000
	Deinopis                    000???
	Meta                        000000
	Leucauge                    000000
	Glenognatha                 0?0???
	Tetragnatha                 000000
	Theridiosoma                000??0
	Epeirotypus                 000???
	Linyphia                    000000
	Pimoa                       000??0
	Chorizopes                  0?0???
	Gasteracantha               10000?
	Aetrocantha                 10000?
	Togacantha                  1?0???
	Gastroxya                   1?0???
	Augusta                     1?0???
	Isoxya                      11000?
	Austracantha                0?0???
	Macracantha                 1?0???
	Aspidolasius                1?0???
	Caerostris                  1?1???
	Hypognatha                  0?0???
	Arkys                       0?0???
	Archemorus                  0?0???
	Encyosaccus                 1?0???
	Xylethrus                   1?0???
	Chaetacis                   0?0???
	Micrathena                  000000
	Mastophora                  1?0???
	Cyrtarachne                 1?0???
	Pasilobus                   1?0???
	Arachnura                   1?0???
	Witica                      1?0???
	Mecynogea                   00000?
	Cyrtophora                  11011?
	Neogea                      1?0???
	Argiope                     111111
	Gea                         00000?
	Scoloderus                  0?0???
	Acanthepeira                0?0???
	Anepsion                    0?0???
	Dolophones                  0?0???
	Hypsosinga                  0?1???
	Zygiella                    000000
	Kaira                       1?0???
	Metepeira                   001???
	Singa                       00000?
	Larinia                     0?1???
	Neoscona                    000???
	Mangora                     00000?
	Cercidia                    0?0???
	Pronous                     0?0???
	Aculepeira                  00100?
	Araneus                     001110
	Bertrana                    0?0???
	Alpaida                     0?0??0
	Enacrosoma                  0?0???
	Wixia                       0?0???
	Acacesia                    000??0
	Metazygia                   000???
	Eustala                     000???
	Cyclosa                     000000
	Nuctenea                    000000
	Colphepeira                 0?0???
	Araniella                   000000
	Eriophora                   00000?
	Verrucosa                   0?0???
	Dipoena_                    0?0000
	Emertonella_funebris        0?0???
	Trigonobothrys_mustelinus   0?0???
	Latrodectus_mactans         11111?
	Latrodectus_hasselti        111110
	Crustulina_                 000000
	Steatoda_bipunctata         000000
	Spintharus_flavidus         000???
	Thwaitesia_sp.              0?0???
	Episinus_angulatus          00000?
	Enoplognatha_               000000
	Selkirkiella_sp.            0?0???
	Kochiura_aulica             0?0???
	Anelosimus_eximius          00000?
	Chrysso_sp.                 0?000?
	Tidarren_sisyphoides        111111
	Nesticodes_rufipes          000000
	Achaearanea_tepidariorum    000000
	Cerocida_strigosa           0?0???
	Phoroncidia_sp.             0?0???
	Stemmops_cf._servus         0?0???
	Robertus_neglectus          0?0000
	Pholcomma_hirsutum          0?0???
	Faiditus_chickeringi        0?0???
	Argyrodes_argyrodes         0?0000
	Neospintharus_trigonus      0?0???
	Rhomphaea_metaltissima      0?0???
	Ariamnes_cf._attenuatus     0?0???
	Theridula_opulenta          0?0???
	Ameridion_sp.               0?0???
	Thymoites_unimaculatum      0?0???
	Helvibis_cf._longicaudatus  000???
	Theridion_grallator         00000?
	Rugathodes_sexpunctatus     00000?
	Theridion__varians          000000
	Theridion_frondeum          00000?
	Theridion_longipedatum      00000?
	Styposis_selis              0?0???
	Chrosiothes_cf._jocosus     0?0???
	Keijia_mneon                0?000?
	Neottiura_bimaculata        0?0000
	Gertschanapis               000???
	Anapis                      000???
	Patu?                       000???
	Patu                        000???
	Mysmena                     000???
	Maymena                     000??0
	Isicabu                     000???
	Tekella                     000???
	Synotaxus                   000???
	Chileotaxus                 000??0
	Meringa                     0?0???
	Pahora                      0?0???
	Nesticus                    0?0000
	Cliteatra_thisbe            ??0???
	Cliteatra_episinoides       0?0???
	Cliteatra_perroti           0?0???
	Cliteatra_irenae            1?000?
	Cliteatra_clathrata         000???
	Cliteatra_simoni            ??0???
	Herennia_papuana            11101?
	Herennia_multipuncta        11101?
	Herennia_etruscilla         11101?
	Herennia_deelemanae         1?1???
	Herennia_gagamba            ??1???
	Herennia_tone               ??1???
	Herennia_agnarssoni         1?1???
	Nephileng_cruentata         11101?
	Nephilengys_borbonica       111011
	Nephilengys_malabarensis    111011
	Nephilengys_papuana         11101?
	Nephila_fenestrata          1?101?
	Nephila_clavata             1?0???
	Nephila_clavipes            111001
	Nephila_sexpunctata         1?????
	Nephila_plumipes            11100?
	Nephila_edulis              11000?
	Nephila_senegalensis        101??1
	Nephila_antipodiana         1?0???
	Nephila_sumptuosa           1?0???
	Nephila_constricta          1?1???
	Nephila_pilipes             11100?
	Nephila_turneri             1?1???
	Nephila_nsp                 ??1???
	Nephila_inaurata            111???
	Nephila_ardentipes          ??????
	Singafrotypa_okavango       0?1???
	Singafrotypa_acanthopus     0?0???
	Echinotheridion_otlum       10111?

;

END;
BEGIN TREES;
	Title 'Trees from "plug01.nex"';
	LINK Taxa = Untitled_Taxa;
	TRANSLATE
		1 Dictyna,
		2 Uloborus,
		3 Deinopis,
		4 Meta,
		5 Leucauge,
		6 Glenognatha,
		7 Tetragnatha,
		8 Theridiosoma,
		9 Epeirotypus,
		10 Linyphia,
		11 Pimoa,
		12 Chorizopes,
		13 Gasteracantha,
		14 Aetrocantha,
		15 Togacantha,
		16 Gastroxya,
		17 Augusta,
		18 Isoxya,
		19 Austracantha,
		20 Macracantha,
		21 Aspidolasius,
		22 Caerostris,
		23 Hypognatha,
		24 Arkys,
		25 Archemorus,
		26 Encyosaccus,
		27 Xylethrus,
		28 Chaetacis,
		29 Micrathena,
		30 Mastophora,
		31 Cyrtarachne,
		32 Pasilobus,
		33 Arachnura,
		34 Witica,
		35 Mecynogea,
		36 Cyrtophora,
		37 Neogea,
		38 Argiope,
		39 Gea,
		40 Scoloderus,
		41 Acanthepeira,
		42 Anepsion,
		43 Dolophones,
		44 Hypsosinga,
		45 Zygiella,
		46 Kaira,
		47 Metepeira,
		48 Singa,
		49 Larinia,
		50 Neoscona,
		51 Mangora,
		52 Cercidia,
		53 Pronous,
		54 Aculepeira,
		55 Araneus,
		56 Bertrana,
		57 Alpaida,
		58 Enacrosoma,
		59 Wixia,
		60 Acacesia,
		61 Metazygia,
		62 Eustala,
		63 Cyclosa,
		64 Nuctenea,
		65 Colphepeira,
		66 Araniella,
		67 Eriophora,
		68 Verrucosa,
		69 Dipoena_,
		70 Emertonella_funebris,
		71 Trigonobothrys_mustelinus,
		72 Latrodectus_mactans,
		73 Latrodectus_hasselti,
		74 Crustulina_,
		75 Steatoda_bipunctata,
		76 Spintharus_flavidus,
		77 Thwaitesia_sp.,
		78 Episinus_angulatus,
		79 Enoplognatha_,
		80 Selkirkiella_sp.,
		81 Kochiura_aulica,
		82 Anelosimus_eximius,
		83 Chrysso_sp.,
		84 Tidarren_sisyphoides,
		85 Nesticodes_rufipes,
		86 Achaearanea_tepidariorum,
		87 Cerocida_strigosa,
		88 Phoroncidia_sp.,
		89 Stemmops_cf._servus,
		90 Robertus_neglectus,
		91 Pholcomma_hirsutum,
		92 Faiditus_chickeringi,
		93 Argyrodes_argyrodes,
		94 Neospintharus_trigonus,
		95 Rhomphaea_metaltissima,
		96 Ariamnes_cf._attenuatus,
		97 Theridula_opulenta,
		98 Ameridion_sp.,
		99 Thymoites_unimaculatum,
		100 Helvibis_cf._longicaudatus,
		101 Theridion_grallator,
		102 Rugathodes_sexpunctatus,
		103 Theridion__varians,
		104 Theridion_frondeum,
		105 Theridion_longipedatum,
		106 Styposis_selis,
		107 Chrosiothes_cf._jocosus,
		108 Keijia_mneon,
		109 Neottiura_bimaculata,
		110 Gertschanapis,
		111 Anapis,
		112 Patu?,
		113 Patu,
		114 Mysmena,
		115 Maymena,
		116 Isicabu,
		117 Tekella,
		118 Synotaxus,
		119 Chileotaxus,
		120 Meringa,
		121 Pahora,
		122 Nesticus,
		123 Cliteatra_thisbe,
		124 Cliteatra_episinoides,
		125 Cliteatra_perroti,
		126 Cliteatra_irenae,
		127 Cliteatra_clathrata,
		128 Cliteatra_simoni,
		129 Herennia_papuana,
		130 Herennia_multipuncta,
		131 Herennia_etruscilla,
		132 Herennia_deelemanae,
		133 Herennia_gagamba,
		134 Herennia_tone,
		135 Herennia_agnarssoni,
		136 Nephileng_cruentata,
		137 Nephilengys_borbonica,
		138 Nephilengys_malabarensis,
		139 Nephilengys_papuana,
		140 Nephila_fenestrata,
		141 Nephila_clavata,
		142 Nephila_clavipes,
		143 Nephila_sexpunctata,
		144 Nephila_plumipes,
		145 Nephila_edulis,
		146 Nephila_senegalensis,
		147 Nephila_antipodiana,
		148 Nephila_sumptuosa,
		149 Nephila_constricta,
		150 Nephila_pilipes,
		151 Nephila_turneri,
		152 Nephila_nsp,
		153 Nephila_inaurata,
		154 Nephila_ardentipes,
		155 Singafrotypa_okavango,
		156 Singafrotypa_acanthopus,
		157 Echinotheridion_otlum;
	TREE 'Griswold ((TA)(EN))' = (1,((3,2),((12,((((33,34),((36,35),(37,(38,39)))),((30,(31,32)),(((23,(24,25)),(26,(27,(28,29)))),((21,22),((16,17),(20,((19,18),(15,(13,14))))))))),(40,(41,((44,(48,(45,(46,47)))),(43,(42,(65,(64,((63,(66,(67,68))),(((51,(52,53)),(50,(49,(54,55)))),(61,((62,(60,59)),((156,155),(57,(58,56)))))))))))))))),(((4,(5,(6,7))),((123,((125,124),(126,(127,128)))),((129,((130,131),(132,(133,(134,135))))),(((139,138),(136,137)),(140,(141,((143,142),((145,144),(146,(147,((148,(150,149)),((154,153),(152,151))))))))))))),(((8,9),((115,114),((113,112),(111,110)))),((10,11),(((117,116),(118,(119,(121,120)))),(122,((((75,74),(73,72)),(80,91)),(((106,87),90),(((((92,93),96),(94,95)),79),((((70,71),69),((((76,107),89),78),77)),(88,((81,82),((97,(83,100)),((((98,99),102),101),((108,109),(((84,86),(157,85)),(103,(105,104))))))))))))))))))));
	TREE 'Griswold (N(E(TA)))' = (1,((3,2),((12,((((33,34),((36,35),(37,(38,39)))),((30,(31,32)),(((23,(24,25)),(26,(27,(28,29)))),((21,22),((16,17),(20,((19,18),(15,(13,14))))))))),(40,(41,((44,(48,(45,(46,47)))),(43,(42,(65,(64,((63,(66,(67,68))),(((51,(52,53)),(50,(49,(54,55)))),(61,((62,(60,59)),((156,155),(57,(58,56)))))))))))))))),(((4,(5,(6,7))),((123,((125,124),(126,(127,128)))),((129,((130,131),(132,(133,(134,135))))),(((139,138),(136,137)),(140,(141,((143,142),((145,144),(146,(147,((148,(150,149)),((154,153),(152,151))))))))))))),(((8,9),((115,114),((113,112),(111,110)))),((10,11),(((117,116),(118,(119,(121,120)))),(122,((((75,74),(73,72)),(80,91)),(((106,87),90),(((((92,93),96),(94,95)),79),((((70,71),69),((((76,107),89),78),77)),(88,((81,82),((97,(83,100)),((((98,99),102),101),((108,109),((((84,86),157),85),(103,(105,104))))))))))))))))))));
	TREE 'Kuntner ((TA)(EN))' = (1,((3,2),(((123,((125,124),(126,(127,128)))),((129,((130,131),(132,(133,(134,135))))),(((139,138),(136,137)),(140,(141,((143,142),((145,144),(146,(147,((148,(150,149)),((154,153),(152,151)))))))))))),((12,((((33,34),((36,35),(37,(38,39)))),((30,(31,32)),(((23,(24,25)),(26,(27,(28,29)))),((21,22),((16,17),(20,((19,18),(15,(13,14))))))))),(40,(41,((44,(48,(45,(46,47)))),(43,(42,(65,(64,((63,(66,(67,68))),(((51,(52,53)),(50,(49,(54,55)))),(61,((62,(60,59)),((156,155),(57,(58,56)))))))))))))))),((4,(5,(6,7))),(((8,9),((115,114),((113,112),(111,110)))),((10,11),(((117,116),(118,(119,(121,120)))),(122,((((75,74),(73,72)),(80,91)),(((106,87),90),(((((92,93),96),(94,95)),79),((((70,71),69),((((76,107),89),78),77)),(88,((81,82),((97,(83,100)),((((98,99),102),101),((108,109),(((84,86),(157,85)),(103,(105,104)))))))))))))))))))));
	TREE 'Kuntner (N(E(TA)))' = (1,((3,2),(((123,((125,124),(126,(127,128)))),((129,((130,131),(132,(133,(134,135))))),(((139,138),(136,137)),(140,(141,((143,142),((145,144),(146,(147,((148,(150,149)),((154,153),(152,151)))))))))))),((12,((((33,34),((36,35),(37,(38,39)))),((30,(31,32)),(((23,(24,25)),(26,(27,(28,29)))),((21,22),((16,17),(20,((19,18),(15,(13,14))))))))),(40,(41,((44,(48,(45,(46,47)))),(43,(42,(65,(64,((63,(66,(67,68))),(((51,(52,53)),(50,(49,(54,55)))),(61,((62,(60,59)),((156,155),(57,(58,56)))))))))))))))),((4,(5,(6,7))),(((8,9),((115,114),((113,112),(111,110)))),((10,11),(((117,116),(118,(119,(121,120)))),(122,((((75,74),(73,72)),(80,91)),(((106,87),90),(((((92,93),96),(94,95)),79),((((70,71),69),((((76,107),89),78),77)),(88,((81,82),((97,(83,100)),((((98,99),102),101),((108,109),((((84,86),157),85),(103,(105,104)))))))))))))))))))));

END;


BEGIN MacClade;
	Version 4.0 84;
	LastModified -937133772;
	FileSettings treewindow '1' '1' '1' '1';
	Singles 000;
	Editor 0001100111111110010001001 '0' '24' Geneva '9' '100' '1' all;
	EditorPosition '46' '6' '1123' '1851';
	TreeWindowPosition '46' '6' '1131' '1870';
	ListWindow Characters closed Geneva '9' '50' '25' '161' '393' 000;
	ListWindow Taxa closed Geneva '9' '50' '10' '273' '329' 100000;
	ListWindow Trees open Geneva '9' '115' '383' '129' '379';
	ListWindow TypeSets closed Geneva '9' '50' '10' '276' '490';
	ListWindow WtSets closed Geneva '9' '50' '10' '276' '490';
	ListWindow ExSets closed Geneva '9' '50' '10' '276' '490';
	ListWindow CharSets closed Geneva '9' '70' '45' '129' '181';
	ListWindow TaxSets closed Geneva '9' '50' '10' '276' '490';
	ListWindow CharPartitions closed Geneva '9' '50' '10' '276' '490';
	ListWindow CharPartNames closed Geneva '9' '50' '10' '276' '490';
	ListWindow WtSets closed Geneva '9' '50' '10' '276' '490';
	ChartWindowPosition '52' '30' '1118' '1860';
	StateNamesSymbols closed Geneva '9' '10' '50' '30' '192' '220';
	WindowOrder Tree List Trees;
	OtherSymbols & / 00 ? -;
	Correlation '3' '0' '100000' '0' '0' 10001010;
	Salmo 00000001;
	EditorFile '2';
	ExportHTML _ MOSS '100' 110000;
	PrettyPrint 10;
	CharLegendPosition '1070' '1775' '88' '85';
	TreeLegendPosition '1094' '1677' '64' '93';
	EditorToolsPosition '884' '665' '115' '165';
	TreeToolsPosition '1016' '9' '126' '138';
	TreeWindowProgram 10;
	TreeWindow 0000;
	Continuous '0' '3' 1;
	Calculations 0000001;
	SummaryMode '0' '0' 0;
	Charts Geneva '9' ( normal ) 0010;
	NexusOptions '0' '0' '50' 001011011;
	TipLabel '1';
	TreeFont Geneva '9' ( normal );
	TreeShape 1.0 1.0 0100;
	TraceLabels 0101;
	ChartColors '0' '0' '65535' '9' '0' 1;
	ChartBiggestSpot 1;
	ChartPercent 10;
	ChartBarWidth '10' 1;
	ChartVerticalAxis 10101;
	ChartMinMax '0';
	TraceAllChangesDisplay '1' 1;
	BarsOnBranchesDisplay '0' '0' '60000' '10000' '10000' '10000' '10000' '60000' '65000' '65000' '65000' '6' '1' 0000101;
	ContinuousBranchLabels 0;
	AllStatesBranchLabels 1;
	IndexNotation '2' 1;
	PrintTree 10.00 '2' '2' '2' '2' '2' '2' '2' '2' '2' '2' '2' Geneva '9' ( normal ) Geneva '10' ( normal ) Geneva '9' ( normal ) Geneva '9' ( normal ) Geneva '9' ( bold ) Geneva '9' ( normal ) Geneva '9' ( normal ) '0' '0' '0' '0' '0' '0' '0' '0' '0' '0' '0' '0' '0' '0' '0' '0' '0' '0' '0' '0' '0' '0' '0' '0' '0' '0' '0' '0' '0' '0' '1' '1' '1' '1' '32767' '-1' '-39' '4' '-40' '0' '1' '2' '1' '8' '0' '0' '0' '2' 1000111000000000000100000111000;
	MatchChar 00 .;
	EntryInterpretation 01;
	ColorOptions 00;
	TreeTools '0' '5' '4' '0' '10' '4' '0' 00100111111101110;
	EditorTools '0' '0' '0' '1000' '0' '0' '6' '3' '0' 100000101110001;
	PairAlign '2' '2' '3' '2' '1' '1' '2' '1' '3' 1010;
	BothTools '1';

END;
BEGIN ASSUMPTIONS;
	OPTIONS DEFTYPE = unord PolyTcount = MINSTEPS;
	TYPESET * UNTITLED   =  unord:  1 -  6;

END;

BEGIN NOTES;

	SUT   TAXA = Untitled_Taxa TAXON = 62 NAME = color INTEGER = 6;
	SUT   TAXA = Untitled_Taxa TAXON = 82 NAME = color INTEGER = 6;
	SUT   TAXA = Untitled_Taxa TAXON = 83 NAME = color INTEGER = 6;
	SUT   TAXA = Untitled_Taxa TAXON = 91 NAME = color INTEGER = 6;

	TEXT   TAXON = 84 CHARACTER = 6 TEXT = 'Tidarren argo (Michalik et al 2010)';

END;

BEGIN MESQUITECHARMODELS;
	ProbModelSet * UNTITLED   =  'Mk1 (est.)':  1 -  6;
END;

Begin MESQUITE;
		MESQUITESCRIPTVERSION 2;
		TITLE AUTO;
		tell ProjectCoordinator;
		timeSaved 1281009629031;
		getEmployee #mesquite.minimal.ManageTaxa.ManageTaxa;
		tell It;
			setID 0 5117732237674167497;
		endTell;
		getEmployee #mesquite.charMatrices.ManageCharacters.ManageCharacters;
		tell It;
			setID 0 8897615935825020730;
			checksumv 0 2 4172753142 null  getNumChars 6 numChars 6 getNumTaxa 157 numTaxa 157   short true   bits 3   states 3   sumSquaresStatesOnly 909.0 sumSquares 909.0   NumFiles 1 NumMatrices 1;
		endTell;
		getWindow;
		tell It;
			suppress;
			setResourcesState false false 100;
			setPopoutState 400;
			setExplanationSize 0;
			setAnnotationSize 0;
			setFontIncAnnot 0;
			setFontIncExp 0;
			setSize 1920 1092;
			setLocation -8 0;
			setFont SanSerif;
			setFontSize 10;
			getToolPalette;
			tell It;
			endTell;
			desuppress;
		endTell;
		getEmployee  #mesquite.minimal.ManageTaxa.ManageTaxa;
		tell It;
			showTaxa #5117732237674167497 #mesquite.lists.TaxonList.TaxonList;
			tell It;
				setTaxa #5117732237674167497;
				getWindow;
				tell It;
					newAssistant  #mesquite.lists.DefaultTaxaOrder.DefaultTaxaOrder;
					newAssistant  #mesquite.lists.TaxonListCurrPartition.TaxonListCurrPartition;
					getTable;
					tell It;
						columnWidth 0 68;
					endTell;
					setExplanationSize 30;
					setAnnotationSize 20;
					setFontIncAnnot 0;
					setFontIncExp 0;
					setSize 1820 1025;
					setLocation -8 0;
					setFont SanSerif;
					setFontSize 10;
					getToolPalette;
					tell It;
						setTool mesquite.lists.TaxonList.TaxonListWindow.ibeam;
					endTell;
				endTell;
				showWindow;
				getEmployee #mesquite.lists.ColorTaxon.ColorTaxon;
				tell It;
					setColor Red;
					removeColor off;
				endTell;
				getEmployee #mesquite.lists.TaxonListAnnotPanel.TaxonListAnnotPanel;
				tell It;
					togglePanel off;
				endTell;
			endTell;
		endTell;
		getEmployee  #mesquite.trees.BasicTreeWindowCoord.BasicTreeWindowCoord;
		tell It;
			makeTreeWindow #5117732237674167497  #mesquite.trees.BasicTreeWindowMaker.BasicTreeWindowMaker;
			tell It;
				suppressEPCResponse;
				setTreeSource  #mesquite.trees.StoredTrees.StoredTrees;
				tell It;
					setTreeBlock 1;
					toggleUseWeights off;
				endTell;
				setAssignedID 1004.1275309876401.1942940938229827422;
				getTreeWindow;
				tell It;
					setExplanationSize 30;
					setAnnotationSize 20;
					setFontIncAnnot 0;
					setFontIncExp 0;
					setSize 1820 1025;
					setLocation -8 0;
					setFont SanSerif;
					setFontSize 10;
					getToolPalette;
					tell It;
					endTell;
					getTreeDrawCoordinator #mesquite.trees.BasicTreeDrawCoordinator.BasicTreeDrawCoordinator;
				tell It;
					suppress;
					setTreeDrawer  #mesquite.trees.SquareTree.SquareTree;
					tell It;
						setNodeLocs #mesquite.trees.NodeLocsStandard.NodeLocsStandard;
						tell It;
							branchLengthsToggle off;
							toggleScale on;
							toggleBroadScale off;
							toggleCenter on;
							toggleEven on;
						endTell;
						setEdgeWidth 6;
						orientUp;
						setCornerMode Right_Angle  50;
					endTell;
					setBackground White;
					setBranchColor Dark_Gray;
					showNodeNumbers off;
					showBranchColors on;
					labelBranchLengths off;
					centerBrLenLabels on;
					showBrLensUnspecified on;
					showBrLenLabelsOnTerminals on;
					setBrLenLabelColor 0 0 255;
					setNumBrLenDecimals 6;
					desuppress;
					getEmployee #mesquite.trees.BasicDrawTaxonNames.BasicDrawTaxonNames;
					tell It;
						setColor Black;
						toggleColorPartition on;
						toggleShadePartition off;
						toggleShowFootnotes on;
						toggleNodeLabels on;
						toggleCenterNodeNames off;
						toggleShowNames on;
						namesAngle ?;
					endTell;
				endTell;
					setTreeNumber 3;
					setDrawingSizeMode 0;
					toggleLegendFloat on;
					scale 0;
					toggleTextOnTree off;
					showWindow;
					newAssistant  #mesquite.ancstates.TraceCharOverTrees.TraceCharOverTrees;
				tell It;
					suppress ;
					setHistorySource  #mesquite.ancstates.RecAncestralStates.RecAncestralStates;
					tell It;
						getCharacterSource  #mesquite.charMatrices.CharSrcCoordObed.CharSrcCoordObed;
						tell It;
							setCharacterSource #mesquite.charMatrices.StoredCharacters.StoredCharacters;
							tell It;
								setDataSet #8897615935825020730;
							endTell;
						endTell;
						setMethod  #mesquite.parsimony.ParsAncestralStates.ParsAncestralStates;
						tell It;
							setModelSource  #mesquite.parsimony.CurrentParsModels.CurrentParsModels;
							toggleMPRsMode off;
						endTell;
					endTell;
					setCharacter 1;
					setTreeSource  #mesquite.trees.StoredTrees.StoredTrees;
					tell It;
						setTreeBlock 1;
						toggleUseWeights off;
					endTell;
					setNumTrees 100;
					setDisplayMode  #mesquite.ancstates.ShadeStatesOnTree.ShadeStatesOnTree;
					tell It;
						toggleLabels off;
						toggleGray off;
					endTell;
					toggleShowLegend on;
					toggleShowNodeAbsent off;
					toggleShowEquivocal on;
					setMode Count_Trees_with_Uniquely_Best_States;
					setInitialOffsetX 1196;
					setInitialOffsetY -284;
					setLegendWidth 142;
					setLegendHeight 196;
					desuppress ;
				endTell;
				endTell;
				desuppressEPCResponse;
				getEmployee #mesquite.trees.ColorBranches.ColorBranches;
				tell It;
					setColor Red;
					removeColor off;
				endTell;
				getEmployee #mesquite.ornamental.BranchNotes.BranchNotes;
				tell It;
					setAlwaysOn off;
				endTell;
				getEmployee #mesquite.ornamental.ColorTreeByPartition.ColorTreeByPartition;
				tell It;
					colorByPartition off;
				endTell;
				getEmployee #mesquite.ornamental.DrawTreeAssocDoubles.DrawTreeAssocDoubles;
				tell It;
					setOn on;
					setDigits 4;
					writeAsPercentage off;
					toggleCentred on;
					toggleHorizontal on;
					setFontSize 10;
					setOffset 0  0;
				endTell;
				getEmployee #mesquite.trees.TreeInfoValues.TreeInfoValues;
				tell It;
					panelOpen false;
				endTell;
			endTell;
		endTell;
		getEmployee  #mesquite.charMatrices.BasicDataWindowCoord.BasicDataWindowCoord;
		tell It;
			showDataWindow #8897615935825020730 #mesquite.charMatrices.BasicDataWindowMaker.BasicDataWindowMaker;
			tell It;
				getWindow;
				tell It;
					setExplanationSize 30;
					setAnnotationSize 20;
					setFontIncAnnot 0;
					setFontIncExp 0;
					setSize 1820 1025;
					setLocation -8 0;
					setFont SanSerif;
					setFontSize 10;
					getToolPalette;
					tell It;
						setTool mesquite.charMatrices.BasicDataWindowMaker.BasicDataWindow.ibeam;
					endTell;
					setActive;
					setTool mesquite.charMatrices.BasicDataWindowMaker.BasicDataWindow.ibeam;
					colorCells  #mesquite.charMatrices.NoColor.NoColor;
					colorRowNames  #mesquite.charMatrices.ColorCells.ColorCells;
				tell It;
					setColor Dark Gray;
					removeColor on;
				endTell;
					colorColumnNames  #mesquite.charMatrices.CharGroupColor.CharGroupColor;
					colorText  #mesquite.charMatrices.NoColor.NoColor;
					setBackground White;
					toggleShowNames on;
					toggleShowTaxonNames on;
					toggleTight off;
					toggleThinRows off;
					toggleShowChanges on;
					toggleSeparateLines off;
					toggleShowStates on;
					toggleAutoWCharNames on;
					toggleAutoTaxonNames off;
					toggleShowDefaultCharNames off;
					toggleConstrainCW on;
					toggleBirdsEye off;
					toggleAllowAutosize on;
					toggleColorsPanel off;
					toggleDiagonal on;
					setDiagonalHeight 80;
					toggleLinkedScrolling on;
					toggleScrollLinkedTables off;
				endTell;
				showWindow;
				getWindow;
				tell It;
					forceAutosize;
				endTell;
				getEmployee #mesquite.categ.StateNamesStrip.StateNamesStrip;
				tell It;
					showStrip off;
				endTell;
				getEmployee #mesquite.charMatrices.AnnotPanel.AnnotPanel;
				tell It;
					togglePanel off;
				endTell;
				getEmployee #mesquite.charMatrices.CharReferenceStrip.CharReferenceStrip;
				tell It;
					showStrip off;
				endTell;
				getEmployee #mesquite.charMatrices.QuickKeySelector.QuickKeySelector;
				tell It;
					autotabOff;
				endTell;
				getEmployee #mesquite.categ.SmallStateNamesEditor.SmallStateNamesEditor;
				tell It;
					panelOpen true;
				endTell;
			endTell;
		endTell;
		endTell;
end;
